# Supplementary material for: The extended clinical and genetic spectrum of CTNNB1-related neurodevelopmental disorder
Source: Front Pediatr. 2022 Jul 22;10:960450. doi: 10.3389/fped.2022.960450 (PMC9353113; doi:10.3389/fped.2022.960450)
Supplement: Supplementary file 2 [file Table_1.XLSX]

## Sheet: Table S1
Supplementary Table S1. CTNNB1 mutations identified in our patients (NM_001904.4).
Sample	Singleton/Trio	Variant details	Allele counts (ref/alt)	CADD score / prediction	ClinVar reported	HGMD reported	gnomAD allele frequency (v2.1.1)
Case 1	Singleton	c.163G>T (p.Glu55Ter)	NA	36 / nonsense	yes	no	not reported
Case 2	Singleton	c.181del (p.Gln61LysfsTer19)	NA	NA	no	no	not reported
Case 3	Trio	c.863_864insG (p.Thr289AsnfsTer4)	17 / 28	NA	no	no	not reported
Case 4	Trio	exon 8-15 deletion	NA	NA	no	no	not reported
Case 5	Singleton	c.1082-1G>C	48 / 43	34 / splice site	yes	no	not reported
Case 6	Trio	c.1148G>A (p.Trp383Ter)	103 / 104	40 / nonsense	no	no	not reported
Case 7	Singleton	c.1420C>T (p.Arg474Ter)	61 / 43	37 / nonsense	yes	yes	not reported
Case 8	Trio	c.1759C>T (p.Arg587Ter)	79 / 95	37 / nonsense	yes	no	not reported
Case 9	Trio	c.1867C>T (p.Gln623Ter)	41 / 42	41 / nonsense	yes	no	not reported
Case 10	Trio	c.1867C>T (p.Gln623Ter)	85 / 78	41 / nonsense	yes	no	not reported
Case 11	Trio	c.1749dup (p.Val584CysfsTer25)	61 / 60	NA	no	no	not reported
Case 12	Singleton	c.1420C>T (p.Arg474Ter)	NA	37 / nonsense	yes	yes	not reported
Case 13	Singleton	c.1543C>T (p.Arg515Ter)	NA	36 / nonsense	yes	yes	not reported
